# Supplementary material for: Minilaparoscopic Versus Conventional Laparoscopic Hysterectomy: Insights from a Single-Center Retrospective Cohort Study with Legal Considerations
Source: Medicina (Kaunas). 2025 Jul 3;61(7):1216. doi: 10.3390/medicina61071216 (PMC12298684; doi:10.3390/medicina61071216)
Supplement: Supplementary file 1 [file medicina-61-01216-s001.zip]

Archive with 1 entries (1 files):
- medicina-3654332-supplementary.pdf
